# Supplementary material for: Halogen Migration in the Photofragmentation of Halothane
Source: Molecules. 2025 Jul 9;30(14):2902. doi: 10.3390/molecules30142902 (PMC12299474; doi:10.3390/molecules30142902)
Supplement: Supplementary file 1 [file molecules-30-02902-s001.zip]

Archive with 1 entries (1 files):
- molecules-3688692-supplementary.pdf
